# Supplementary material for: Ultrasound-Mediated Blood-Brain Barrier Opening Improves Whole Brain Gene Delivery in Mice
Source: Pharmaceutics. 2021 Aug 12;13(8):1245. doi: 10.3390/pharmaceutics13081245 (PMC8399273; doi:10.3390/pharmaceutics13081245)
Supplement: Supplementary file 1 [file pharmaceutics-13-01245-s001.zip]

Archive with 1 entries (1 files):
- pharmaceutics-1279495-supplementary.pdf
